# Supplementary material for: Is right coronary artery chronic total vessel occlusion impacting the surgical revascularization results of patients with multivessel disease? A retrospective study
Source: PeerJ. 2018 Jun 15;6:e4909. doi: 10.7717/peerj.4909 (PMC6005161; doi:10.7717/peerj.4909)
Supplement: Supplemental Information 1 [file peerj-06-4909-s001.xls]

## Sheet: DATA
PT ID	AGE	SEX	PREOP CARTOTID ARTERY DISEASE	URGENT SURGERY	EuroSCORE \II	CHRONICKIDNEY DISEASE	PREOP GFR	PREOP EF [%]	PREOP EF <30%	PREOP CCS	HIPERTENSION	DIABETES	PREOP ATRIAL FIBRILATION	HIPERLIPIDEMIA	COPD	ST POST STROKE	PREOP PERIPHERAL ARTERY DISEASE	ST POST MI	ST POST PCI	ST POST CABG	CTO RCA/RPD	CTO SEGMENT 1/2/3/4	CTO LAD	CTO CX/Mg	LM STENOSIS	CABG TO LAD	CABG TO Mg	CABG TO Dg	CABG TO RCA/RPD	CABG TO RCA OR RPD OR NONE [1]	NUMBER OF GRAFTS	COMPLETE REVASCULARIZATION	OR DEATH	OR IABP	ICU POSTOP COMPLICATIONS	ICU DEATH	ICU CARDIAC DEATH	ICU MI	ICU LOW CARDIAC OUTPUT SYNDROME	ICU RESPIRATORY COMPLICATIONS	ICU SEPSIS	ICU STERNAL DEHISCENCE	ICU PCI	PCI TO OR NONE [1]	ICU RETHORACOTOMY	OR AND ICU DEATH	OR AND ICU CARDIAC DEATH	POSTOP EF [%]	POSTOP UNIT DEATH
465	74	K	1	1		1	62.00	63	1	2	2	1	1	2	2	1	1	1	1	1	1	1	1	1		2	1	1	2	RCA	2	1	1	1	1	1	1	1	1	1	1	1	1	1	1	1	1		1
549	70	K	1	1		1	63.5	73	1	2	2	1	1	2	1	1	2	2	1	1	1	1	1	1		2	1	1	1	1	1	1	1	1	1	1	1	1	1	1	1	1	1	1	1	1	1		1
67	67	M	1	1	1.9	2	41.40	50	1	3	2	1	1	2	1	1	1	2	1	1	1	1	1	2	1	2	1	2	2	RPD	2	1	1	1	1	1	1	1	1	1	1	1	1	1	1	1	1	50	1
71	82	M	1	2	15	2	36.40	25	2	4	2	2	1	1	2	1	1	2	1	1	1	1	1	2	2	2	1	2	2	RPD	2	1	1	1	1	1	1	1	1	1	1	1	1	1	1	1	1	30	1
98	67	M	1	1	1.9	2	40.3	50	1	3	2	2	1	2	1	1	1	1	1	1	1	1	1	1	2	2	2	1	2	RCA	3	2	1	1	1	1	1	1	1	1	1	1	1	1	1	1	1	65	1
205	87	M	1	1	4.5	2	33.6	45	1	3	2	2	2	2	1	1	1	2	2	1	1	1	1	1	1	2	2	1	1	1	2	1	1	1	1	1	1	1	2	1	1	1	1	1	1	1	1		1
2	70	M	1	1	2.37	1	52.6	25	2	3	2	1	2	1	2	2	1	1	1	1	1	1	1	2	2	2	1	2	2	RPD	2	1	1	1	1	1	1	1	1	1	2	1	1	1	1	1	1	25	1
3	63	K	1	1	0.75	1	78	70	1	2	2	2	1	2	1	1	1	2	1	1	1	1	1	1	1	2	1	1	2	RPD	2	1	1	1	1	1	1	1	1	1	1	1	1	1	1	1	1	45	1
6	54	M	1	1	0.67	1	63.7	50	1	3	2	1	1	2	1	1	1	1	1	1	1	1	1	1	2	2	2	1	1	1	2	1	1	1	1	1	1	1	1	1	1	1	1	1	1	1	1	40	1
18	58	M	1	1	0.55	1	89	60	1	2	2	1	1	2	1	1	1	1	1	1	1	1	1	1	2	2	2	2	2	RPD	3	2	1	1	1	1	1	1	1	1	1	1	1	1	1	1	1	40	1
35	63	K	1	1	0.9	1	67.8	55	1	3	2	2	1	2	1	1	1	2	1	1	1	1	1	1	1	2	2	1	1	1	2	1	1	1	1	1	1	1	1	1	1	1	1	1	1	1	1	45	1
52	62	M	1	1	0.59	1	91.6	55	1	2	2	1	1	2	1	1	1	1	1	1	1	1	1	1	2	2	2	1	2	RCA	3	1	1	1	1	1	1	1	1	1	1	1	1	1	1	1	1		1
60	59	M	1	1	0.67	1	106.8	55	1	3	2	2	1	2	1	1	1	2	2	1	1	1	1	1	1	2	2	1	2	RCA	3	2	1	1	1	1	1	1	1	1	1	1	1	1	1	1	1		1
61	71	K	1	2	1.3	1	43.9	60	1	2	2	2	1	1	1	1	1	1	1	1	1	1	1	1	2	2	2	1	2	RCA	3	2	1	1	1	1	1	1	1	1	1	1	1	1	1	1	1	60	1
64	56	M	1	1	0.55	1	88.4	60	1	2	2	1	1	2	1	1	1	1	1	1	1	1	1	1	2	2	1	2	1	1	1	1	1	1	1	1	1	1	1	1	1	1	1	1	1	1	1	35	1
70	71	M	1	1	0.76	1	59.8	60	1	2	2	1	1	2	1	1	1	2	2	1	1	1	1	1	2	2	2	1	2	RPD	3	2	1	1	1	1	1	1	1	1	1	1	1	1	1	1	1	45	1
88	77	M	1	1	1.3	1	69.2	55	1	3	2	1	2	1	2	1	1	1	2	1	1	1	1	1	1	2	1	1	2	RCA	2	1	1	1	1	1	1	1	1	1	1	1	1	1	1	1	1	50	1
90	78	M	1	2	1.26	1	73.4	60	1	2	2	1	1	1	1	1	1	2	1	1	1	1	1	1	2	2	2	2	2	RCA	3	2	1	1	1	1	1	1	1	1	1	1	1	1	1	1	1		1
96	73	M	1	1	0.8	1	57.5	60	1	2	2	1	1	2	1	1	1	2	2	1	1	1	1	1	1	2	2	1	2	RCA	3	2	1	1	1	1	1	1	1	1	1	1	1	1	1	1	1	50	1
100	62	M	1	1	0.59	1	75.2	60	1	2	2	1	1	1	1	1	1	2	1	1	1	1	1	1	1	2	2	1	2	RPD	3	2	1	1	1	1	1	1	1	1	1	1	1	1	2	1	1	40	1
103	50	M	1	1	0.67	1	82.3	50	1	3	2	1	1	2	1	1	1	2	2	1	1	1	1	1	1	2	2	2	2	RCA	3	2	1	1	1	1	1	1	1	1	1	1	1	1	1	1	1	60	1
108	56	M	1	2	3.27	1	109	25	2	4	2	1	1	2	1	1	1	2	2	1	1	1	1	1	1	2	2	1	2	RPD	3	2	1	1	1	1	1	1	1	1	1	1	1	1	1	1	1	20	1
118	68	K	1	1	1.04	1	45.7	60	1	2	2	2	1	1	1	1	1	1	1	1	1	1	1	1	2	2	1	2	2	RCA	2	1	1	1	1	1	1	1	1	1	1	1	1	1	1	1	1	45	1
125	68	M	1	1	0.7	1	101.7	50	1	2	2	1	1	2	1	1	1	2	1	1	1	1	1	1	1	2	1	1	2	RPD	2	1	1	1	1	1	1	1	1	1	1	1	1	1	2	1	1		1
132	75	M	1	1	1.02	1	84	55	1	3	2	2	1	1	1	1	1	1	1	1	1	1	1	1	1	2	1	2	2	RCA	2	1	1	1	1	1	1	1	1	1	1	1	1	1	2	1	1	50	1
135	40	M	1	1	0.5	1	103.2	60	1	2	2	1	1	1	1	1	1	1	1	1	1	RCA 2	1	1	1	2	2	2	2	RPD	3	2	1	1	1	1	1	1	1	1	1	1	1	1	1	1	1	50	1
141	79	K	1	2	1.94	1	56.5	55	1	3	2	2	1	1	1	1	1	1	1	1	1	1	1	2	1	2	2	1	2	RCA	3	2	1	1	1	1	1	1	1	1	1	1	1	1	2	1	1	45	1
145	67	M	1	2	1.1	1	68.9	50	1	3	2	2	1	1	1	1	1	1	1	1	1	1	1	1	1	2	1	1	2	RPD	2	1	1	1	1	1	1	1	1	1	1	1	1	1	2	1	1	45	1
149	70	M	1	1	0.74	1	77.1	65	1	2	2	1	1	2	1	1	1	1	1	1	1	1	1	1	2	2	2	2	2	RCA	3	2	1	1	1	1	1	1	1	1	1	1	1	1	1	1	1	50	1
152	53	M	1	1	0.55	1	83.5	60	1	3	2	1	1	2	1	1	1	1	1	1	1	1	1	2	1	2	1	1	2	RPD	2	1	1	1	1	1	1	1	1	1	1	1	1	1	1	1	1	50	1
153	73	M	1	1	1.86	1	60	45	1	2	1	1	1	2	1	1	2	1	1	1	1	1	1	2	1	2	1	1	2	RCA	2	1	1	1	1	1	2	1	1	1	2	1	1	1	1	2	2	30	1
169	74	K	2	1	2.85	1	63	44	1	3	2	1	1	2	1	1	1	1	1	1	1	1	1	1	2	2	2	2	2	RCA	3	2	1	1	1	1	1	1	1	1	1	1	1	1	1	1	1	25	1
173	77	K	1	1	1.83	1	52.7	45	1	3	2	2	1	1	1	1	1	2	1	1	1	1	1	1	2	2	2	1	2	RCA	3	2	1	1	1	1	1	1	1	1	1	1	1	1	1	1	1	45	1
174	61	M	1	1	1.33	1	93.5	45	1	2	2	1	1	2	1	1	2	1	1	1	1	1	1	1	2	2	1	2	1	1	1	1	1	1	1	1	1	1	1	1	1	1	1	1	1	1	1	50	1
175	59	M	1	1	1.49	1	59.6	30	2	3	2	1	1	2	1	1	1	2	1	2	1	1	1	2	1	2	2	1	1	1	2	1	1	1	1	1	1	1	1	1	1	1	1	1	1	1	1	20	1
185	72	M	1	2	1.07	1	55.9	60	1	2	2	1	1	2	1	1	1	1	1	1	1	1	1	2	2	2	2	1	2	RCA	3	2	1	1	1	1	1	1	1	1	1	1	1	1	1	1	1	50	1
211	65	M	1	1	0.77	1	69.9	55	1	2	2	1	1	1	2	1	1	1	1	1	1	1	1	1	1	2	2	1	1	1	2	1	1	1	1	1	1	1	1	1	1	1	1	1	1	1	1	40	1
220	76	K	1	1	1.78	1	66.4	45	1	3	2	1	1	1	1	1	1	2	1	1	1	1	1	1	1	2	2	1	2	RPD	3	1	1	1	1	1	1	1	1	1	1	1	1	1	1	1	1	45	1
232	62	M	1	1		1	82.2	70	1	3	2	2	1	2	1	1	1	1	1	1	1	1	1	1	2	2	2	1	1	1	2	1	1	1	1	1	1	1	1	1	1	1	1	1	1	1	1		1
239	59	M	1	1		1	105.4	46	1	2	2	1	1	1	1	1	1	1	1	1	1	1	1	1	1	2	2	1	2	RCA	3	1	1	1	1	1	1	1	1	1	1	1	1	1	1	1	1		1
272	62	M	1	2		1	66.9			3	2	1	1	2	1	1	1	2	1	1	1	1	1	1	2	2	2	2	2	RCA	3	1	1	1	1	1	1	1	1	1	1	1	1	1	1	1	1		1
275	58	M	1	1		1	64.3	70	1	2	2	1	1	2	1	1	1	1	1	1	1	1	1	1	2	2	2	1	2	RCA	3	2	1	1	1	1	1	1	1	1	1	1	1	1	1	1	1		1
282	62	M	1	2		1	78.8			3	2	1	1	2	1	1	1	2	1	1	1	1	2	2	2	2	2	1	2	RPD	3	2	1	1	1	1	1	1	1	1	1	1	1	1	1	1	1		1
286	59	M	1	1		1	79.6	70	1	3	2	1	1	2	1	1	1	1	1	1	1	1	1	2	2	2	1	1	2	RPD	2	1	1	1	1	1	1	1	1	1	1	1	1	1	2	1	1		1
293	78	K	1	2		1	56.5	58	1	2	2	1	1	2	1	1	1	2	2	1	1	1	1	1	2	2	2	1	2	RCA	3	2	1	1	1	1	1	1	1	1	1	1	1	1	1	1	1		1
294	37	M	1	1		1	102.3	60	1	2	2	1	1	1	1	1	1	2	1	1	1	1	1	1	2	2	2	1	2	RPD	3	2	1	1	1	1	1	1	1	1	1	1	1	1	1	1	1		1
297	66	M	2	1		1	67.4	65	1	4	2	2	1	2	2	2	1	1	1	1	1	1	1	1	1	2	2	1	2	RPD	3	1	1	1	1	1	1	1	1	1	1	1	1	1	1	1	1		1
300		M	1	2		1	91.3	55	1	3	2	1	1	2	1	1	1	2	2	1	1	1	2	1	1	2	2	1	2	RCA	3	2	1	1	1	1	1	1	1	1	1	1	1	1	1	1	1		1
306	72	M	1	1		1	44	65	1	4	2	1	2	2	1	1	1	2	1	1	1	1	2	1	1	2	1	2	1	1	1	1	1	1	1	1	1	1	1	1	1	1	1	1	1	1	1	50	1
307	70	M	2	1		1	78			4	2	2	1	2	1	2	1	1	2	1	1	1	1	1	1	2	2	1	2	RCA	3	1	1	1	1	2	1	1	1	2	1	2	1	1	1	2	1		1
308	71	K	2	1		1	60.8	58	1	2	2	1	1	2	1	1	1	1	1	1	1	1	1	1	1	2	2	1	2	RCA	3	2	1	1	1	1	1	1	1	1	1	1	1	1	1	1	1	45	1
313	70	M	1	1		1	97			3	2	2	1	2	1	1	2	2	1	1	1	1	1	1	2	2	1	2	1	1	1	1	1	1	1	1	1	1	1	1	1	2	1	1	1	1	1		1
314	65	M	1	1		1	74.5	55	1	4	1	2	1	2	2	1	2	1	1	1	1	1	1	1	2	2	2	1	2	RCA	3	2	1	1	1	1	1	1	1	1	1	1	1	1	1	1	1	40	1
321	59	M	1	1		1	87.7	68	1	2	2	1	1	1	1	1	1	1	1	1	1	1	2	1	2	2	2	1	2	RPD	3	2	1	1	1	1	1	1	1	1	1	2	1	1	1	1	1	60	1
323	52	K	1	2		1	99	58	1	2	2	1	1	1	1	1	1	2	1	1	1	1	1	1	2	2	2	1	1	1	2	1	1	1	1	1	1	1	1	1	1	1	1	1	2	1	1	48	1
330	79	K	1	1		1	61.5	50	1	4	2	2	2	2	1	1	1	2	2	1	1	1	1	2	1	2	2	1	2	RCA	3	1	1	1	1	1	1	1	1	1	1	1	1	1	1	1	1	45	1
338	78	K	1	1		1	65.8	58	1	3	2	2	1	2	1	1	1	2	1	1	1	1	2	1	2	2	1	1	2	RCA	2	2	1	1	1	1	1	1	1	1	1	1	1	1	1	1	1	50	1
349	77	M	1	1		1	74.5			3	2	2	1	2	1	1	2	1	1	1	1	1	2	1	1	2	2	1	1	1	2	1	1	1	1	1	1	1	1	1	1	1	1	1	1	1	1	50	1
356	48	M	1	2		1	83	60	1	2	2	1	1	2	1	1	1	1	1	1	1	1	1	1	1	2	2	1	1	1	2	1	1	1	1	1	1	1	1	1	1	1	1	1	1	1	1	40	1
360	81	K	1	2		1	59.3			4	2	1	2	2	1	2	1	2	1	1	1	1	2	1	1	2	2	1	2	RPD	3	2	1	1	1	1	1	1	1	1	1	1	1	1	1	1	1	20	1
365	73	M	1	2		1	48	40	1	2	1	1	1	1	1	1	1	2	2	1	1	1	1	1	2	2	2	1	2	RCA	3	2	1	1	1	1	1	1	1	1	1	2	1	1	1	1	1	20	1
366	68	M	1	1		1	79.4	60	1	2	2	1	1	1	1	2	1	1	1	1	1	1	1	1	2	2	1	1	1	1	1	1	1	1	1	1	1	1	1	1	1	1	1	1	1	1	1	40	1
379	74	M	1	2		1	69.1			2	1	1	1	1	1	1	1	1	1	1	1	1	1	1	2	1	2	2	2	RCA	2	2	1	2	1	1	1	1	1	1	1	1	2	RCA,Cx	1	1	1	15	1
389	78	M	1	2		1	75.2	58	1	3	2	1	2	2	1	1	1	1	1	1	1	1	1	1	1	2	2	1	2	RCA	3	2	1	1	1	1	1	1	1	1	1	1	1	1	1	1	1	40	1
391	66	M	1	1		1	66.8	68	1	2	2	1	1	2	1	1	1	1	1	1	1	1	1	1	1	2	1	1	2	RCA	2	1	1	1	1	1	1	1	1	1	1	1	1	1	1	1	1		1
394	71	K	2	2		1	56.9	50	1	3	2	2	1	2	1	1	1	2	1	1	1	1	1	1	2	2	1	1	2	RPD	2	1	1	1	1	1	1	1	1	1	1	2	1	1	1	1	1		1
408	70	M	1	1		1	63.8			3	2	1	1	1	1	2	1	1	1	1	1	1	1	1	2	2	2	1	2	RPD	3	2	1	1	1	1	1	1	1	1	1	1	1	1	1	1	1		1
409	71	M	1	2		1	95	45	1	2	1	1	1	2	1	1	1	2	1	1	1	1	2	2	1	2	2	1	2	RPD	3	1	1	1	1	1	1	1	1	1	1	1	1	1	1	1	1	40	1
412	79	K	1	2		1	55.7	70	1	3	2	1	1	2	1	1	1	2	1	1	1	1	1	1	1	2	2	1	2	RCA	3	1	1	1	1	1	1	1	1	1	1	1	1	1	1	1	1	50	1
424	57	M	1	1		1		72	1	3	2	1	2	1	2	1	1	2	1	1	1	1	1	1	2	2	1	2	2	RCA	2	2	1	1	1	1	1	1	1	1	1	1	1	1	1	1	1	40	1
427	63	M	1	1		1	65.8	65	1	3	2	1	1	2	1	1	1	1	1	1	1	1	1	1	2	2	1	1	2	RCA	2	1	1	1	1	1	1	1	1	1	1	1	1	1	1	1	1	35	1
430	67	M	1	1		1	75.7	40	1	3	2	1	1	2	1	1	1	2	1	1	1	1	1	1	1	2	1	2	2	RPD	2	2	1	1	1	1	1	1	1	1	1	1	1	1	1	1	1	40	1
437	64	M	1	2		1	53.8			2	2	1	1	1	1	1	1	1	1	1	1	1	1	1	1	2	2	1	2	RPD	3	1	1	1	1	1	1	1	1	1	1	2	1	1	1	1	1	28	1
438	63	M	1	1		1	75.9	60	1	3	2	2	1	2	1	1	1	1	1	1	1	1	1	1	2	2	2	1	2	RCA	3	1	1	1	1	1	1	1	1	1	1	1	1	1	1	1	1	45	1
440	79	M	1	2		1	58.9	40	1	4	2	1	1	2	2	1	1	2	1	1	1	1	1	1	1	2	2	1	2	RPD	3	1	1	1	1	1	1	1	1	1	1	1	1	1	2	1	1	50	1
448	76	M	1	2		1	97.8	50	1	3	2	2	1	1	1	1	2	1	1	1	1	1	1	2	2	2	2	1	2	RCA	3	2	1	1	1	1	1	1	1	1	1	1	1	1	2	1	1	50	1
453	83	M	1	2		1	34	60	1	2	1	1	1	1	1	1	1	1	1	1	1	1	1	1	2	2	2	1	2	RPD	3	2	1	2	1	1	1	1	1	1	1	2	1	1	1	1	1	25	1
455	61	M	1	2		1	47.3	30	2	2	2	1	1	1	1	1	1	2	1	1	1	1	2	1	1	2	1	2	2	RPD	2	1	1	1	1	1	1	1	1	1	1	1	1	1	1	1	1	35	1
466	71	M	1	1		1	103	45	1	2	2	1	1	2	1	1	1	2	1	1	1	1	2	1	1	1	2	1	2	RPD	2	2	1	1	1	1	1	1	1	1	1	1	1	1	1	1	1	30	1
477	59	M	1	1		1	94.2	55	1	3	2	2	1	2	1	1	1	1	1	1	1	1	1	1	1	2	1	1	2	RCA	2	1	1	1	1	1	1	1	1	1	1	1	1	1	1	1	1	55	1
481	72	K	1	1		1	79.8	76	1	2	2	2	1	1	1	1	1	1	1	1	1	1	1	1	1	2	2	1	2	RCA	3	2	1	1	1	1	1	1	1	1	1	1	1	1	1	1	1	45	1
493	79	M	1	1		1	70.5	40	1	4	2	2	1	2	2	1	1	2	1	1	1	1	1	1	2	2	2	1	2	RPD	3	1	1	1	1	1	1	1	1	1	1	1	1	1	2	1	1	30	1
507	71	K	2	1		1	74.8	60	1	3	2	1	1	2	1	1	1	1	1	1	1	1	1	1	2	2	1	1	2	RPD	2	1	1	1	1	1	1	1	1	1	1	1	1	1	1	1	1	50	1
515	58	M	1	1		1	122.8			2	1	1	1	2	1	1	1	1	1	1	1	1	1	1	1	1	1	2	2	RCA	1	1	1	1	1	1	1	1	1	1	1	1	1	1	1	1	1	50	1
519	56	M	1	2		1	86.8	60	1	2	2	1	1	2	1	1	1	1	1	1	1	1	1	1	1	2	2	1	2	RCA	3	2	1	1	1	1	1	1	1	1	1	1	1	1	1	1	1	45	1
520	70	M	2	1		1	92.1	62	1	4	2	2	1	2	2	1	1	1	1	1	1	1	1	1	2	2	2	1	2	RPD	3	1	1	1	1	1	1	1	1	1	1	1	1	1	1	1	1	50	1
529	63	M	1	1		1	97			2	2	1	1	1	1	1	1	2	1	1	1	1	1	1	1	2	2	1	2	RCA	3	2	1	1	1	1	1	1	1	1	1	1	1	1	1	1	1	40	1
530	59	M	1	1		1	63.2			2	2	1	1	2	1	1	1	2	2	1	1	1	1	1	1	2	1	1	2	RPD	2	1	1	1	1	1	1	1	1	1	1	1	1	1	2	1	1	50	1
532	70	K	1	1		1	92.9	60	1	3	2	1	1	2	1	1	1	1	1	1	1	1	1	1	1	2	1	1	1	1	1	1	1	1	1	1	1	1	1	1	1	1	1	1	1	1	1	50	1
537	66	K	1	2		1	87.2			2	2	1	1	1	1	1	1	1	1	1	1	1	1	1	1	2	2	1	2	RCA	3	2	1	1	1	1	1	1	1	1	1	1	1	1	1	1	1	45	1
542	77	K	1	1		1	77.3	50	1	3	2	2	1	2	1	1	1	1	1	1	1	1	1	1	1	2	2	1	2	RPD	3	1	1	1	1	1	1	1	1	1	1	1	1	1	1	1	1	45	1
543	76	M	1	1		1	96.3	45	1	2	2	1	1	1	1	1	1	2	2	1	1	1	1	1	1	2	1	1	2	RCA	2	1	1	1	1	1	1	1	1	1	1	1	1	1	1	1	1	45	1
555	54	M	1	2		1	90	60	1	3	2	2	1	2	1	1	1	1	1	1	1	1	1	1	2	2	2	1	2	RCA	3	2	1	1	1	1	1	1	1	1	1	1	1	1	1	1	1	45	1
558	71	M	2	2		1	59	60	1	3	2	2	1	2	1	2	1	1	1	1	1	1	1	1	2	2	2	1	1	1	2	2	1	1	1	1	1	1	1	1	1	1	1	1	1	1	1	45	1
559	57	M	1	1		1	105	69	1	2	2	2	1	1	1	1	1	1	1	1	1	1	1	1	2	2	2	1	1	1	2	1	1	1	1	1	1	1	1	1	1	1	1	1	1	1	1	40	1
572	52	K	1	2		1	90	40	1	2	1	1	1	1	1	1	1	2	2	1	1	1	1	1	2	2	2	1	1	1	2	2	1	1	1	1	1	1	1	1	1	1	1	1	1	1	1	40	1
581	52	M	1	1		1	91.3	40	1	3	2	1	1	1	1	1	1	1	1	1	1	1	1	1	1	2	2	1	2	RCA	3	2	1	1	1	1	1	1	1	1	1	1	1	1	1	1	1	50	1
601	64	M	1	1		1	69.4	50	1	3	2	1	1	2	1	1	1	1	1	1	1	1	2	2	2	2	2	2	2	RPD	3	2	1	1	1	1	1	1	1	1	1	1	1	1	1	1	1	35	1
619	72	M	1	2		1	41.5			3	2	1	1	1	2	1	1	2	1	1	1	1	1	1	1	2	2	1	2	RCA	3	1	1	1	1	1	1	1	1	1	1	1	1	1	1	1	1		1
627	79	M	1	2		1	57.7			2	2	1	1	1	1	1	1	1	1	1	1	1	1	1	1	2	2	2	2	RCA	3	2	1	1	1	1	1	1	1	1	1	1	1	1	1	1	1	20	1
9	58	M	1	1	1.26	2	10.50	60	1	3	2	2	1	1	1	1	1	1	1	1	2	RCA 2	1	1	1	2	2	1	1	1	2	1	1	1	1	1	1	1	1	1	1	1	1	1	1	1	1	30	1
53	68	K	1	1	2.4	2	45.90	50	1	3	2	2	1	2	1	1	1	1	1	1	2	RCA 1	1	1	1	2	2	1	2	RPD	3	1	1	1	1	1	1	1	1	1	1	1	1	1	1	1	1	25	1
122	67	K	1	1	4.48	2	44.90	40	1	2	2	1	1	1	1	2	2	1	1	1	2	RCA 1	1	1	1	2	2	1	1	1	2	1	1	1	1	1	2	1	1	1	1	1	1	1	1	2	2	40	1
215	64	K	1	1	1.8	2	41.00	60	1	2	2	2	2	2	1	1	1	1	1	1	2	RCA 1	1	2	2	2	1	2	1	1	1	1	1	1	1	1	1	1	1	1	1	1	1	1	1	1	1	40	1
20	58	M	1	1	1.1	1	97.00	45	1	3	2	2	2	2	1	1	1	2	1	1	2	RCA1	1	1	1	2	2	1	1	1	2	1	1	1	1	1	1	1	1	1	1	1	1	1	1	1	1	25	1
30	53	M	2	1	0.94	1	86.9	55	1	2	2	1	1	2	1	1	1	2	2	1	2	RCA 2	1	1	1	2	2	1	1	1	2	1	1	1	1	1	1	1	1	1	1	1	1	1	1	1	1	55	1
43	55	M	1	1	0.55	1	113.00	60	1	2	2	1	1	2	1	1	1	2	1	1	2	1	1	1	1	2	1	1	2	RPD	2	1	1	1	1	1	1	1	1	1	1	1	1	1	1	1	1	60	1
48	79	K	1	1	1.4	1	42.40	50	1	3	2	2	1	1	1	1	1	1	1	1	2	RPD PRZ ODEJSCU	1	1	2	2	2	2	1	1	2	1	1	1	1	1	1	1	1	1	1	1	1	1	1	1	1	40	1
54	68	M	2	2	1.62	1	55.00	60	1	2	2	1	1	1	1	1	2	2	1	1	2	RCA 1	2	1	1	2	2	1	2	RCA	3	2	1	1	1	1	1	1	1	1	1	1	1	1	1	1	1	40	1
97	69	M	2	1	1.22	1	73.00	50	1	2	2	1	1	2	1	2	1	1	1	1	2	RCA 1	1	2	2	2	1	2	1	1	1	1	1	1	1	1	1	1	1	1	1	1	1	1	1	1	1	40	1
116	72	M	1	1	0.78	1	63.3	59	1	2	2	1	1	2	1	2	1	1	1	1	2	RCA 1/2	1	1	1	2	2	1	2	RCA	3	2	1	1	1	1	1	1	1	1	1	1	1	1	1	1	1	50	1
154	56	M	1	1	1.14	1	81.1	70	1	3	2	1	1	1	1	1	2	2	1	1	2	RCA 2	1	1	1	2	2	1	1	1	2	1	1	1	1	1	1	1	2	1	1	1	1	1	1	1	1	50	1
156	78	M	1	2	3.49	1	73.5	45	1	3	2	1	1	1	1	1	2	1	1	1	2	RCA 1	1	1	2	2	2	1	2	RCA	3	2	1	1	1	1	1	1	1	1	1	1	1	1	1	1	1	30	1
171	84	M	1	2	13.56	1	67.5	18	2	4	1	1	1	1	2	1	2	2	1	1	2	RCA 2	1	1	2	2	2	1	1	1	2	1	1	2	1	1	2	1	2	1	1	1	1	1	1	2	2	15	1
177	64	M	1	1	0.62	1	63.5	50	1	2	1	1	1	2	1	1	1	2	1	1	2	RCA 1	1	1	1	2	2	1	1	1	2	1	1	1	1	1	1	1	1	1	1	1	1	1	1	1	1	35	1
182	42	M	1	1	0.55	1	76.4	55	1	2	1	1	1	2	1	1	1	2	1	1	2	RCA 2	1	1	1	2	1	2	2	RPD	2	1	1	1	1	1	1	1	1	1	1	1	1	1	1	1	1	55	1
199	71	M	2	1	1.29	1	75	65	1	3	2	2	1	2	1	1	1	2	1	1	2	RCA 1	1	1	1	2	2	1	1	1	2	1	1	1	1	1	1	1	1	1	1	1	1	1	1	1	1	40	1
270	63	K	1	2		1	37.5	20	2	2	2	1	1	2	1	1	1	2	2	1	2	1 RCA	2	1	1	1	2	2	1	1	1	1	1	1	1	1	1	1	1	1	1	1	1	1	1	1	1	30	1
278	69	K	1	1		2	37.9	50	1	3	2	1	1	1	2	1	1	2	2	1	2	1 RCA	1	1	1	2	2	1	2	RCA	3	1	1	1	1	1	1	1	1	1	1	1	1	1	1	1	1	50	1
279	54	M	1	1		1	108.8	30	2	3	2	2	1	2	1	1	1	1	1	1	2	1 RCA	1	1	2	2	2	1	1	1	2	1	1	1	1	1	1	1	1	1	1	1	1	1	1	1	1	30	1
342	59	M	1	1		1	92.50	55	1	3	2	2	1	2	1	1	1	1	1	1	2	RPD	1	1	1	1	2	1	1	1	2	1	1	1	1	1	1	1	1	1	1	1	1	1	1	1	1	55	1
343	81	M	1	1		1	46.90			2	2	1	1	1	1	1	1	2	1	1	2	1 RCA	1	1	2	2	2	1	1	1	2	1	1	1	1	1	1	1	1	1	1	1	1	1	1	1	1		1
344	66	M	1	1		1	55.80	55	1	3	2	2	1	2	1	1	1	2	2	1	2	1 RCA	1	2	1	2	1	1	2	RCA	2	1	1	1	1	1	1	1	1	1	1	1	1	1	1	1	1	55	1
351	59	M	1	1		1	71.30	68	1	3	2	2	1	2	1	1	1	1	2	2	2	1 RCA	1	2	1	2	1	1	1	1	1	1	1	1	1	1	1	1	1	1	1	1	1	1	1	1	1	60	1
359	80	M	1	1		1	54.60	50	1	2	2	1	1	2	1	1	1	1	2	1	2	1 RCA	1	1	1	2	2	1	1	1	2	1	1	1	1	1	1	1	1	1	1	1	1	1	1	1	1	65	1
362	78	K	1	1		1	54.90	65	1	2	2	1	1	1	1	1	1	1	1	1	2	1 RCA	1	1	2	2	2	1	1	1	2	1	1	1	1	1	1	1	1	1	1	1	1	1	1	1	1	65	1
367	71	M	1	2		1	92			3	2	2	1	1	1	1	1	2	1	1	2	4 RCA	1	1	2	2	1	2	1	1	1	1	1	1	1	1	1	1	1	1	1	1	1	1	1	1	1	50	1
371	73	M	1	1		1	68	50	1	4	2	2	1	2	2	2	1	2	1	1	2	2 RCA	1	1	1	2	1	1	2	RPD	2	1	1	1	1	1	1	1	1	1	1	1	1	1	1	1	1	40	1
375	74	M	2	1		1	69	55	1	2	2	2	1	1	1	1	2	2	2	1	2	1 RCA	1	1	2	2	1	1	2	RPD	2	1	1	1	1	1	1	1	1	1	1	1	1	1	1	1	1	40	1
384	76	M	1	2		1	62	65	1	3	2	2	1	2	1	1	1	2	1	1	2	1 RCA	1	1	2	2	2	1	2	RCA	3	1	1	1	1	1	1	1	1	1	1	1	1	1	1	1	1	50	1
390	74	K	1	2		1	36			3	2	2	1	2	1	1	1	2	1	1	2	1 RCA	1	2	1	2	2	1	1	1	2	1	1	1	1	1	1	1	1	1	1	1	1	1	1	1	1	60	1
393	57	M	1	1		1	87	40	1	2	2	1	1	2	1	1	1	2	1	1	2	2 RCA	1	1	2	2	1	1	1	1	1	1	1	1	1	1	1	1	1	1	1	1	1	1	1	1	1	45	1
405	57	M	1	1		1	115	60	1	3	2	2	1	2	1	1	1	1	1	1	2	1 RCA	1	1	1	2	2	1	2	RPD	3	1	1	1	1	1	1	1	1	1	1	1	1	1	1	1	1	40	1
431	69	M	1	1		1	61	60	1	2	2	2	1	1	1	2	1	2	1	1	2	1 RCA	2	2	2	2	1	1	2	RPD	2	1	1	1	1	1	1	1	1	1	1	1	1	1	1	1	1	30	1
444	61	M	1	1		1	67.70	50	1	3	2	1	1	2	1	2	1	2	1	1	2	1 RCA	1	2	1	2	2	1	2	RCA	3	1	1	1	1	1	1	1	1	1	1	1	1	1	1	1	1	50	1
446	90	M	2	1		1	61	45	1	4	2	1	1	2	1	1	1	2	1	1	2	1 RCA	1	1	1	2	2	1	1	1	2	1	1	1	1	1	1	1	1	1	1	1	1	1	1	1	1	45	1
463	57	M	1	1		1	107	55	1	2	2	1	1	1	1	1	1	2	2	1	2	1 RCA	1	2	2	2	2	1	1	1	2	1	1	1	1	1	1	1	1	1	1	1	1	1	1	1	1	50	1
464	67	M	1	2		1	76.60			2	2	1	1	1	1	1	1	2	2	1	2	1 RCA	2	1	1	2	2	1	2	RPD	3	1	1	2	1	1	1	1	1	1	1	1	2	LAD	1	1	1		1
470	74	K	1	1		1	54	50	1	4	2	1	2	2	1	1	1	2	2	2	2	2 RCA	2	2	2	2	1	1	1	1	1	1	1	1	1	1	1	1	1	1	1	1	1	1	1	1	1	40	1
475	74	M	1	1		1	73.20	67	1	2	2	1	1	1	1	1	1	1	1	1	2	1 RCA	1	1	2	2	2	2	1	1	2	1	1	2	1	2	1	1	1	1	1	1	1	1	1	2	1	45	1
476	73	K	1	1		1	55	50	1	2	2	1	1	2	1	1	1	1	1	1	2	1 RCA	1	1	1	1	2	2	2	RCA	2	1	1	1	1	1	1	1	1	1	1	1	1	1	1	1	1	40	1
479	61	K	1	1		1	65.40	66	1	3	1	1	1	2	1	1	1	2	1	1	2	1 RCA	1	1	2	2	2	1	1	1	2	1	1	1	1	1	1	1	1	1	1	1	1	1	1	1	1	40	1
480	74	K	2	1		1	56	65	1	2	2	1	1	1	1	1	2	1	1	1	2	1 RCA	1	1	1	2	2	1	1	1	2	1	1	1	1	2	1	1	1	1	1	1	1	1	1	2	1	50	1
484	64	K	1	1		1	94.60	50	1	3	2	1	1	1	1	2	1	2	1	1	2	2 RCA	1	1	1	2	2	1	1	1	2	1	1	1	1	1	1	1	1	1	1	1	1	1	1	1	1	40	1
491	69	M	1	1		1	84.70	20	2	2	1	1	1	1	1	1	1	2	1	1	2	1 RCA	2	1	2	2	1	1	1	1	1	1	1	1	1	1	1	1	1	1	1	1	1	1	1	1	1	35	1
495	50	K	1	1		1	74.60			3	2	2	1	2	1	1	1	1	1	1	2	1 RCA	1	1	1	2	2	1	2	RCA	3	1	1	1	1	1	1	1	1	1	1	1	1	1	1	1	1	50	1
509	57	M	1	1		1	54	57	1	2	2	1	1	2	1	1	1	2	1	1	2	2 RCA	1	1	1	2	2	1	1	1	2	1	1	1	1	1	1	1	1	1	1	1	1	1	1	1	1	40	1
526	68	M	1	2		1	71.80	60	1	2	2	1	1	2	1	1	1	1	1	1	2	2 RCA	1	2	1	2	2	1	2	RPD	3	1	1	1	1	1	1	1	1	1	1	1	1	1	1	1	1	50	1
531	59	M	1	2		1	101	55	1	3	2	1	2	2	1	1	1	2	2	1	2	1 RCA	1	1	1	2	2	1	2	RCA	3	1	1	1	1	1	1	1	1	1	1	1	1	1	1	1	1	40	1
562	63	M	1	1		1	97.30	65	1	2	2	1	1	2	1	1	1	1	1	1	2	2 RCA	1	1	1	2	2	1	2	RPD	3	1	1	1	1	1	1	1	1	1	1	1	1	1	1	1	1	50	1
564	68	M	1	2		1	86.10	60	1	2	2	1	1	2	1	1	1	1	1	1	2	2 RCA	1	1	2	2	1	1	2	RPD	2	1	1	1	1	1	1	1	1	1	1	1	1	1	1	1	1	40	1
566	82	M	2	2		1	95	55	1	3	2	2	1	2	1	1	1	1	1	1	2	RPD	2	1	1	2	1	1	1	1	1	1	1	1	1	1	1	1	1	1	1	1	1	1	1	1	1	40	1
574	72	K	1	1		1	55.30	68	1	4	2	2	2	2	1	1	1	1	1	2	2	1 RCA	1	1	2	2	2	2	1	1	2	1	1	2	1	1	1	1	1	1	1	1	2	Cx	1	1	1	45	1
586	54	M	1	2		1	72.60			3	2	2	1	2	1	1	1	2	1	1	2	1 RCA	1	1	1	2	2	1	1	1	2	1	1	1	1	1	1	1	1	1	1	1	1	1	1	1	1	45	1
597	78	K	1	2		1	73.40			2	2	1	1	1	1	1	1	2	1	1	2	3 RCA	1	1	2	2	2	1	2	RCA	3	1	1	1	1	1	1	1	1	1	1	1	1	1	1	1	1	45	1
600	72	M	1	1		1	76.50	65	1	2	2	1	1	2	1	1	1	2	1	1	2	2 RCA	1	1	1	2	2	1	1	1	2	1	1	1	1	1	1	1	1	1	1	1	1	1	1	1	1	50	1
620	78	K	1	2		1	65.50			3	2	2	1	2	1	1	1	2	1	1	2	1 RCA	1	2	1	2	2	2	2	RCA	3	1	1	1	1	1	1	1	1	1	1	1	1	1	1	1	1	25	1
																					54
[truncated: 18 more columns]

## Sheet: IN-HOSPITAL EVENTS
PT ID	DEATH	CARDIAC DEATH	PCI	MI	MACCE
465	1	1	1	1	1
549	1	1	1	1	1
67	1	1	1	1	1
71	1	1	1	1	1
98	1	1	1	1	1
205	1	1	1	1	1
2	1	1	1	1	1
3	1	1	1	1	1
6	1	1	1	1	1
18	1	1	1	1	1
35	1	1	1	1	1
52	1	1	1	1	1
60	1	1	1	1	1
61	1	1	1	1	1
64	1	1	1	1	1
70	1	1	1	1	1
88	1	1	1	1	1
90	1	1	1	1	1
96	1	1	1	1	1
100	1	1	1	1	1
103	1	1	1	1	1
108	1	1	1	1	1
118	1	1	1	1	1
125	1	1	1	1	1
132	1	1	1	1	1
135	1	1	1	1	1
141	1	1	1	1	1
145	1	1	1	1	1
149	1	1	1	1	1
152	1	1	1	1	1
153	2	2	1	1	2
169	1	1	1	1	1
173	1	1	1	1	1
174	1	1	1	1	1
175	1	1	1	1	1
185	1	1	1	1	1
211	1	1	1	1	1
220	1	1	1	1	1
232	1	1	1	1	1
239	1	1	1	1	1
272	1	1	1	1	1
275	1	1	1	1	1
282	1	1	1	1	1
286	1	1	1	1	1
293	1	1	1	1	1
294	1	1	1	1	1
297	1	1	1	1	1
300	1	1	1	1	1
306	1	1	1	1	1
307	2	1	1	1	2
308	1	1	1	1	1
313	1	1	1	1	1
314	1	1	1	1	1
321	1	1	1	1	1
323	1	1	1	1	1
330	1	1	1	1	1
338	1	1	1	1	1
349	1	1	1	1	1
356	1	1	1	1	1
360	1	1	1	1	1
365	1	1	1	1	1
366	1	1	1	1	1
379	1	1	1	1	1
389	1	1	1	1	1
391	1	1	1	1	1
394	1	1	1	1	1
408	1	1	1	1	1
409	1	1	1	1	1
412	1	1	1	1	1
424	1	1	1	1	1
427	1	1	1	1	1
430	1	1	1	1	1
437	1	1	1	2	2
438	1	1	1	1	1
440	1	1	1	1	1
448	1	1	1	1	1
453	1	1	1	2	2
455	1	1	1	1	1
466	1	1	1	1	1
477	1	1	1	1	1
481	1	1	1	1	1
493	1	1	1	1	1
507	1	1	1	1	1
515	1	1	1	1	1
519	1	1	1	1	1
520	1	1	1	1	1
529	1	1	1	1	1
530	1	1	1	1	1
532	1	1	1	1	1
537	1	1	1	1	1
542	1	1	1	1	1
543	1	1	1	1	1
555	1	1	1	1	1
558	1	1	1	1	1
559	1	1	1	1	1
572	1	1	1	1	1
581	1	1	1	1	1
601	1	1	1	1	1
619	1	1	1	1	1
627	1	1	1	1	1
9	1	1	1	1	1
53	1	1	1	1	1
122	2	2	1	1	2
215	1	1	1	1	1
20	1	1	1	1	1
30	1	1	1	1	1
43	1	1	1	1	1
48	1	1	1	1	1			4
54	1	1	1	1	1
97	1	1	1	1	1
116	1	1	1	1	1
154	1	1	1	2	2			9
156	1	1	1	2	2
171	2	2	1	1	2
177	1	1	1	1	1
182	1	1	1	1	1
199	1	1	1	1	1
270	1	1	1	1	1
278	1	1	1	1	1
279	1	1	1	1	1
342	1	1	1	1	1
343	1	1	1	1	1
344	1	1	1	2	2
351	1	1	1	1	1
359	1	1	1	1	1
362	1	1	1	1	1
367	1	1	1	1	1
371	1	1	1	1	1
375	1	1	1	1	1
384	1	1	1	1	1
390	1	1	1	1	1
393	1	1	1	1	1
405	1	1	1	1	1
431	1	1	1	1	1
444	1	1	1	1	1
446	1	1	1	1	1
463	1	1	1	1	1
464	1	1	2	1	2
470	1	1	1	1	1
475	2	1	1	1	2
476	1	1	1	1	1
479	1	1	1	1	1
480	2	1	1	1	2
484	1	1	1	1	1
491	1	1	1	1	1
495	1	1	1	1	1
509	1	1	1	1	1
526	1	1	1	1	1
531	1	1	1	1	1
562	1	1	1	1	1
564	1	1	1	1	1
566	1	1	1	1	1
574	1	1	2	1	2
586	1	1	1	1	1
597	1	1	1	1	1
600	1	1	1	1	1
620	1	1	1	1	1
		1	1	1	1
		1		1	1
		1		1	1
		1		1	1

## Sheet: DATA CODING
YES	2
NO	1
SEX
K	FEMALE
M	MALE
